# Supplementary material for: Variation in the Composition and Quality of Nigella sativa L. Seed Oils—The Underestimated Impact on Possible Health-Promoting Properties
Source: Molecules. 2024 Mar 19;29(6):1360. doi: 10.3390/molecules29061360 (PMC10975171; doi:10.3390/molecules29061360)
Supplement: Supplementary file 1 [file molecules-29-01360-s001.zip]

Archive with 1 entries (1 files):
- molecules-2887397-supplementary.pdf
